# Supplementary material for: Exploring the lived experiences of parents caring for infants with gastroschisis in Rwanda: The untold story
Source: PLOS Glob Public Health. 2022 Jun 15;2(6):e0000439. doi: 10.1371/journal.pgph.0000439 (PMC10021215; doi:10.1371/journal.pgph.0000439)
Supplement: S1 Data — (ZIP) [file pgph.0000439.s002.zip]

Archive with 11 entries (11 files):
- S1_Data/S1_Text.docx
- S1_Data/S10_Text.docx
- S1_Data/S11_Text.docx
- S1_Data/S2_Text.docx
- S1_Data/S3_Text.docx
- S1_Data/S4_Text.docx
- S1_Data/S5_Text.docx
- S1_Data/S6_Text.docx
- S1_Data/S7_Text.docx
- S1_Data/S8_Text.docx
- S1_Data/S9_Text.docx
